# Supplementary material for: Impact of an Intervention to Promote the Vaccination of Patients with Inflammatory Bowel Disease
Source: Vaccines (Basel). 2023 Oct 27;11(11):1649. doi: 10.3390/vaccines11111649 (PMC10674651; doi:10.3390/vaccines11111649)
Supplement: Supplementary file 1 [file vaccines-11-01649-s001.zip]

Archive with 1 entries (1 files):
- vaccines-2663975-supplementary.pdf
